# Supplementary material for: Frequent Plastic Usage Behavior and Lack of Microplastic Awareness Correlates with Cognitive Decline: A Cross-Sectional Survey
Source: Int J Environ Res Public Health. 2026 Jan 1;23(1):67. doi: 10.3390/ijerph23010067 (PMC12841581; doi:10.3390/ijerph23010067)
Supplement: Supplementary file 1 [file ijerph-23-00067-s001.zip]

Archive with 2 entries (2 files):
- supplementary dataset S1.pdf
- supplementary tables.pdf
